# Supplementary material for: Combination of Heme Oxygenase-1 Inhibition and Sigma Receptor Modulation for Anticancer Activity
Source: Molecules. 2021 Jun 24;26(13):3860. doi: 10.3390/molecules26133860 (PMC8270315; doi:10.3390/molecules26133860)
Supplement: Supplementary file 1 [file molecules-26-03860-s001.zip]

Archive with 1 entries (1 files):
- molecules-1240979-supplementary.pdf
